# Supplementary material for: Electrospinning Preparation of Silk Fibroin/Titanium-Based Photocatalytic Fiber Membrane for Bacteria Disinfection in Wastewater
Source: Polymers (Basel). 2026 Jun 30;18(13):1632. doi: 10.3390/polym18131632 (PMC13363720; doi:10.3390/polym18131632)
Supplement: Supplementary file 1 [file polymers-18-01632-s001.zip]

Archive with 1 entries (1 files):
- polymers-4392522-supplementary.pdf
